# Supplementary material for: Design and Evaluation of Dissolvable Microneedles for Treating Atopic Dermatitis
Source: Pharmaceutics. 2023 Mar 31;15(4):1109. doi: 10.3390/pharmaceutics15041109 (PMC10145410; doi:10.3390/pharmaceutics15041109)
Supplement: Supplementary file 1 [file pharmaceutics-15-01109-s001.zip]

Archive with 1 entries (1 files):
- pharmaceutics-2271572-supplementary.pdf
